# Supplementary material for: The Flavonoid Cyanidin Shows Immunomodulatory and Broad-Spectrum Antiviral Properties, Including SARS-CoV-2
Source: Viruses. 2023 Apr 18;15(4):989. doi: 10.3390/v15040989 (PMC10143848; doi:10.3390/v15040989)
Supplement: Supplementary file 1 [file viruses-15-00989-s001.zip]

Archive with 1 entries (1 files):
- viruses-2316255-supplementary.pdf
